# Supplementary material for: Combining Substrate Specificity Analysis with Support Vector Classifiers Reveals Feruloyl Esterase as a Phylogenetically Informative Protein Group
Source: PLoS One. 2010 Sep 22;5(9):e12781. doi: 10.1371/journal.pone.0012781 (PMC2943907; doi:10.1371/journal.pone.0012781)
Supplement: File S1 — Feruloyl esterase activity in mU/mg of total protein of the 34 Ascomycota against a number of cinnamate and phenyl alkanoate methyl esters. (0.03 MB XLS) [file pone.0012781.s001.xls]

## Sheet: Sheet1
Strains	ID	Methyl 2-hydroxy cinnamate	methyl 4-hydroxy benzoate	methyl 3,4,5-trimethoxy cinnamate	Methyl 4-hydroxy-3,5-dimethoxy cinnamic	Methyl 4-hydroxy-3-methoxy benzoate	Methyl 4-hydroxy cinnamate	Methyl 3,4-dihydroxy cinnamate	Methyl 4-hydroxy phenyl acetate	Methyl 3-hydroxy cinnamate	Methyl 4-hydroxy-3-methoxy cinnamate
Cladosporium cladosporioides	7510	0	0	0	0	0	23.8849	34.8322	0	25.2617	38.9381
Cladosporium herbarum	7658	0	0	0	0	0	7.13323	13.8283	0	0	0
Alternaria sp	8211	42.5319	0	28.9406	16.7971	0	154.022	197.83	0	307.947	153.585
Alternaria turkisafria	BA930	19.5959	0	11.3654	8.0055	0	73.1765	89.0394	0	132.024	68.5366
Alternaria arborescens	BA1342	35.3364	0	33.5701	19.36	0	111.975	141.543	0	210.516	112.781
Alternaria infectoria	BA1209	7.7639	0	6.99363	0	0	21.4833	31.6111	0	38.1909	24.579
Ulocladium consortiale	9051	25.9693	0	47.9266	18.5472	0	102.965	120.787	0	194.968	116.214
Ulocldium alternariae	P4	20.6086	0	22.3111	11.6345	0	67.2343	81.494	0	120.65	75.4702
Aspergillus stromatoides	24920	32.0802	0	0	0	0	57.3104	73.7781	0	20.7243	22.4359
Aspergillus wentii	23142	10.8552	0	6.94189	0	0	20.5163	27.1148	0	20.8711	20.2217
Aspergillus insuetus	28265	0	0	0	0	0	10.9904	24.4198	0	12.1674	0
Aspergillus olivicala	28215	0	0	0	0	0	6.06922	11.7063	0	7.49762	0
Aspergillus rugulosa	22820	46.9522	0	0	0	0	92.2184	165.787	0	94.5138	27.7159
Aspergillus thermomutatus	28272	0	0	0	0	0	9.924	24.948	0	0	0
Aspergillus spinosa	3022	0	0	0	0	0	21.5371	41.7948	0	25.3271	19.7253
Aspergillus bahamensis	194726	0	0	0	0	0	73.2327	163.343	0	110.746	16.6818
Aspergillus brasiliensis	28178	0	0	0	0	157.72	67.8323	113.479	0	14.2628	0
Aspergillus foetidus	16906	0	0	234.609	155.437	0	48.4564	81.0079	0	16.9046	82.7119
Penicillium asperosporum	24597	0	0	0	0	0	250.108	98.9372	0	71.8998	0
Penicillium montanense	21191	62.314	0	0	0	0	89.8525	107.92	971.743	76.3542	92.7999
Penicillium purpurescens	22875	44.0148	0	0	0	0	63.1883	79.3131	0	32.437	26.2331
Penicillium telluricum	16967	102.188	0	0	0	0	86.6057	182.397	0	62.0695	126.478
Penicillium thujae	21404	185.94	0	0	0	0	322.792	319.024	0	112.457	106.553
Penicillium apiculatum	18363	52.5929	0	82.1558	34.332	0	479.129	464.649	0	113.133	616.518
Penicillium macrosporus	24758	123.047	0	147.388	0	0	731.412	988.601	0	636.443	464.774
Penicillium neopinophilum	20249	0	0	13.8734	0	0	287.282	183.684	0	166.469	256.074
Penicillium neopurpurogenum	3933	26.1834	0	104.866	61.0251	0	28.2098	49.7125	0	72.7435	75.5109
Acremonium sp	9219	0	0	0	0	0	19.4929	0	0	94.4229	0
Acremonium zeae	41022	102.144	0	0	0	0	461.793	304.404	0	1105.72	256.975
Fusarium torulosum	8922	29.0188	0	0	0	0	77.6809	80.8033	0	160.542	75.3971
Fusarium graminearum	40860	150.897	0	9.57736	0	0	186.853	268.618	0	422.47	199.73
Fusarium equiseti	8752	120.197	0	0	0	0	145.839	224.995	0	439.976	179.177
Trichoderma harzianum A	9153	0	0	0	2.91773	0	2.39111	0	0	0	5.31349
Trichoderma harzianum B	9134	0	0	11.8501	12.6321	0	1.70286	0	0	6.52864	16.6178
